# Supplementary material for: Empagliflozin Preserves Cardiomyocyte Structural Homeostasis via the Stabilization of the Integrin α5–Desmocollin-2 Adhesion Axis in Sepsis-Induced Cardiomyopathy
Source: Cells. 2025 Sep 16;14(18):1452. doi: 10.3390/cells14181452 (PMC12468141; doi:10.3390/cells14181452)
Supplement: Supplementary file 1 [file cells-14-01452-s001.zip]

Archive with 1 entries (1 files):
- cells-3803008-supplementary.pdf
